# Supplementary material for: The proteome of perilymph in patients with vestibular schwannoma. A possibility to identify biomarkers for tumor associated hearing loss?
Source: PLoS One. 2018 Jun 1;13(6):e0198442. doi: 10.1371/journal.pone.0198442 (PMC5983529; doi:10.1371/journal.pone.0198442)
Supplement: S2 Table — (XLSX) [file pone.0198442.s002.xlsx]

## Sheet: S2 Table
S2 Table. PANTHER Overrepresentation test of Biological processes (release 20160715)
PANTHER GO-Slim Biological Process	Perilymph in VS	Expected in Perilymph	Homo sapiens (reflist 20972)	Over/Under Expression	Fold Enrichment	P-value
RNA metabolic process (GO:0016070)	4	27.77	2051	-	< 0.2	2.05e-06
transcription, DNA-dependent (GO:0006351)	4	20.6	1521	-	< 0.2	0.0015
secondary metabolic process (GO:0019748)	3	0.11	8	+	27.69	0.0466
complement activation (GO:0006956)	40	1.77	131	+	22.55	3.38e-38
cell recognition (GO:0008037)	25	1.39	103	+	17.92	6.31e-21
glycolysis (GO:0006096)	8	0.46	34	+	17.38	7.35e-06
phagocytosis (GO:0006909)	24	1.57	116	+	15.28	1.83e-18
defense response to bacterium (GO:0042742)	26	1.86	137	+	14.01	3.44e-19
blood coagulation (GO:0007596)	16	1.23	91	+	12.98	7.09e-11
response to biotic stimulus (GO:0009607)	25	2.37	175	+	10.55	1.52e-15
B cell mediated immunity (GO:0019724)	26	2.9	214	+	8.97	1.49e-14
cholesterol metabolic process (GO:0008203)	9	1.08	80	+	8.31	0.000469
receptor-mediated endocytosis (GO:0006898)	26	3.16	233	+	8.24	1.09e-13
endocytosis (GO:0006897)	36	5.66	418	+	6.36	6.35e-16
cell-cell adhesion (GO:0016337)	26	4.13	305	+	6.29	5.05e-11
immune response (GO:0006955)	51	9.71	717	+	5.25	1.04e-19
cytokinesis (GO:0000910)	8	1.53	113	+	5.23	0.0438
cellular component morphogenesis (GO:0032989)	36	7.38	545	+	4.88	2.02e-12
blood circulation (GO:0008015)	9	1.9	140	+	4.75	0.0358
response to external stimulus (GO:0009605)	19	4.21	311	+	4.51	1.86e-05
biological adhesion (GO:0022610)	28	6.51	481	+	4.3	4.05e-08
cell adhesion (GO:0007155)	28	6.51	481	+	4.3	4.05e-08
steroid metabolic process (GO:0008202)	10	2.42	179	+	4.13	0.0479
immune system process (GO:0002376)	67	17.18	1269	+	3.9	1.29e-19
proteolysis (GO:0006508)	28	8.1	598	+	3.46	4.44e-06
cellular component organization (GO:0016043)	72	21.45	1584	+	3.36	1.15e-17
mitosis (GO:0007067)	16	5.04	372	+	3.18	0.0147
response to stress (GO:0006950)	36	11.65	860	+	3.09	6.64e-07
cellular component organization or biogenesis (GO:0071840)	72	23.35	1724	+	3.08	1.13e-15
vesicle-mediated transport (GO:0016192)	36	12	886	+	3	1.43e-06
transport (GO:0006810)	64	26.38	1948	+	2.43	5.83e-09
localization (GO:0051179)	66	29.03	2144	+	2.27	4.17e-08
protein metabolic process (GO:0019538)	59	27.92	2062	+	2.11	7.01e-06
single-multicellular organism process (GO:0044707)	51	24.92	1840	+	2.05	0.000192
multicellular organismal process (GO:0032501)	51	25.13	1856	+	2.03	0.000248
regulation of biological process (GO:0050789)	50	25.7	1898	+	1.95	0.00105
response to stimulus (GO:0050896)	60	34.53	2550	+	1.74	0.00335
biological regulation (GO:0065007)	52	30.98	2288	+	1.68	0.0342
transcription from RNA polymerase II promoter (GO:0006366)	4	16.51	1219	-	0.24	0.0486
nucleobase-containing compound metabolic process (GO:0006139)	10	42.79	3160	-	0.23	5.36e-08
Unclassified (UNCLASSIFIED)	64	116.91	8633	-	0.55	0
