# Supplementary material for: The proteome of perilymph in patients with vestibular schwannoma. A possibility to identify biomarkers for tumor associated hearing loss?
Source: PLoS One. 2018 Jun 1;13(6):e0198442. doi: 10.1371/journal.pone.0198442 (PMC5983529; doi:10.1371/journal.pone.0198442)
Supplement: S5 Table — (XLSX) [file pone.0198442.s005.xlsx]

## Sheet: S5 table
S5 Table. PANTHER Overrepresentation test of PANTHER Pathways (release 20160715)
PANTHER Pathways	Perilymph in VS	Expected in Perilymph	Homo sapiens (reflist 20972)	Over/Under Expression	Fold Enrichment	P-value
Blood coagulation (P00011)	19	0.64	47	+	29.85	7.46e-20
Plasminogen activating cascade (P00050)	7	0.24	18	+	28.72	1.21e-06
Glycolysis (P00024)	7	0.3	22	+	23.5	4.7e-06
Cytoskeletal regulation by Rho GTPase (P00016)	12	1.12	83	+	10.68	3.93e-07
Huntington disease (P00029)	13	1.88	139	+	6.91	1.35e-05
Nicotinic acetylcholine receptor signaling pathway (P00044)	8	1.37	101	+	5.85	0.0134
Integrin signalling pathway (P00034)	12	2.6	192	+	4.62	0.00252
Unclassified (UNCLASSIFIED)	221	248.26	18333	-	0.89	0
